# Supplementary material for: How have breeders adapted rice flowering to the growing region?
Source: J Integr Plant Biol. 2024 Oct 25;66(12):2736–53. doi: 10.1111/jipb.13785 (PMC11622534; doi:10.1111/jipb.13785)
Supplement: Supplementary file 2 — Table S1. Genomic and phenotypic data of Etsunan lines Table S2. DNA polymorphisms of the 22 HD genes Table S3. Matrix of the phi coefficients between six heading genes in the overall ETN population Table S4. Matrix of the phi coefficients between five heading genes in the Hd1 non‐functional population Table S5. Matrix of the phi coefficients between five heading genes in the Hd1 functional population Table S6. List of Japanese landraces and foreign strains with Hd16(E) Table S7. Allele frequencies in Hd16 in rice variation map v2.0 [file JIPB-66-2736-s001.xlsx]

## Sheet: Table S1
Table S1. Genomic and phenotypic data of Etsunan lines.
				Genomic traits 1)																											Agricultural traits2)
				Gene symbol	Hd1	Hd16	Hd17	Hd18	Genotype		HESO1	OsCOL4	Hd6	Hd4	Hd2	GATA28	Peak 1	Peak 4	Peak 5			Blast		Eigenvalues in PCA							Days-to-heading					Culm length (cm)					Panicle weight per plant (g)				Protein content in brown rice (%)
				Chromosome	Chr6	Chr3	Chr6	Chr8	group4)		Chr1	Chr2	Chr3	Chr7	Chr7	Chr11	Chr3	Chr6	Chr7			disease
				Position	-	33002789	2235191	2388554			36355847	23990288	31512460	9154394	29623803	4433209	25791663	22504254	15565751			resistant		All lines		Early heading lines		Medium to late heading lines
Line	Variety	Bred		Reference allele	-	G	T	A			G	C	T	C	G	C	G	A	T			gene									Ave.	2019	2020	2021		Ave.	2019	2020	2021		Ave.	2020	2021		Ave.	2019	2020	2021
name	name	year	Heading 3)	Altanative allele	-	A	C	G	No.		A	A	A	A	A	T	A	G	C			Pi		EV1	EV2	EV1	EV2	EV1	EV2
ETN001		1949	Medium		HapB	0	1	0	1		0	0	0	0	0	0	0	0	0					0.0257055	-0.0926691			-0.0704987	-0.0614297		78.3333	77	79	79		78	70	83	81		29.25	23	35.5		6.43333	6.3	7.7	5.3
ETN002		1949	Late		HapB	0	1	0	1		0	0	0	0	0	0	0	0	0					0.0292866	-0.0722131			-0.0683853	-0.0367128		93.3333	91	93	96		93.5667	95.7	88	97		27.35	17.2	37.5		6.36667	6.3	7.7	5.1
ETN004		1949	Medium		HapB	0	1	0	1		0	0	0	0	0	0	0	0	1					0.0217498	-0.0968179			-0.0656913	-0.0670295		87.6667	75	90	98		85.5	81.5	85	90		16.75	15.7	17.8		6.26667	6.4	7.6	4.8
ETN005	Koganenami	1949	Late		HapB	0	1	0	1		0	0	0	0	0	0	0	0	./.					0.0317589	-0.0977575			-0.0786925	-0.0650362		91.5	89	NA	94		90.6667	94	84	94		33.05	28.6	37.5		6.4	6.6	7.6	5
ETN006	Tedoriwase	1949	Early		HapC	0	1	0	6		0	0	0	0	1	0	0	0	0					0.0344603	-0.0618215	-0.0362959	-0.0929502				63.6667	65	62	64		76.5667	74.7	81	74		28.05	26.7	29.4		7.46667	7.5	8.9	6
ETN007		1949	Early		HapB	0	0	1	2		0	0	1	0	0	0	0	0	0					0.0307964	-0.107137	-0.0232938	-0.0856804				71	72	71	70		83.1333	84.4	84	81		28.7	26.7	30.7		6.83333	7.3	7.8	5.4
ETN008		1949	Medium		HapA	0	1	0	1		0	0	0	0	0	0	0	0	0					0.0322488	-0.0530569			-0.0681108	-0.0206222		73.3333	72	75	73		89.1333	87.4	89	91		27.75	26.3	29.2		6.46667	6.7	7.3	5.4
ETN010		1950	Late		HapB	0	0	0	2		0	0	0	0	0	0	0	0	./.					0.0281844	-0.120858			-0.0800479	-0.0899656		88.6667	89	88	89		87.9333	89.8	84	90		23.6	22.6	24.6		6.66667	7	7.7	5.3
ETN011	Fukusuke	1950	Late		HapB	0	0	0	2		0	0	0	0	0	0	0	0	./.					0.0135879	-0.0889916			-0.0562637	-0.0696993		84.6667	85	85	84		86	84	86	88		26.65	27.1	26.2		6.65	NA	7.7	5.6
ETN012	Yamakogane	1950	Late		HapA	0	0	0	2		0	0	0	0	0	0	0	0	0					0.0280886	-0.0609729			-0.0640045	-0.022717		85	85	86	84		97.2	95.6	98	98		27.45	27.2	27.7		6.36667	6.7	7.2	5.2
ETN013	Megumiwase	1950	Early		HapC	0	1	0	6		0	0	0	0	0	0	0	0	0					0.0279628	-0.0490585	-0.0382769	-0.0259459				65	66	63	66		85.0667	83.2	86	86		28.95	25.7	32.2		6.8	7.3	7.4	5.7
ETN014	Hounenwase	1951	Early		HapC	1	1	0	8		0	0	0	0	0	0	0	0	0					0.0382467	-0.00909844	-0.0432422	-0.113049				63	63	62	64		82.8667	80.6	88	80		29.65	29.9	29.4		7.53333	7.9	8.6	6.1
ETN015	Wakasa	1951	Medium		HapB	0	1	0	1		0	0	1	0	0	0	0	0	0					0.0257335	-0.0809179			-0.0635865	-0.0544324		79.6667	80	82	77		91.0333	88.1	93	92		31.3	30.5	32.1		6.53333	7	7.4	5.2
ETN016		1952	Medium		HapA	0	1	0	1		0	0	0	0	0	0	0	0	0					0.0274844	-0.0695881			-0.064429	-0.0345465		74.6667	75	76	73		90.7667	90.3	89	93		32.25	28.6	35.9		6.23333	6.7	6.9	5.1
ETN017	Koshihikari	1952	Medium		HapA	1	1	0	3		0	0	0	0	0	0	0	0	0					0.0172976	0.0351337			-0.023451	0.0569988		73.3333	74	75	71		87.6	89.8	89	84		28.6	29.6	27.6		6.4	6.6	7.6	5
ETN018	Yamahonami	1952	Late		HapA	0	1	0	1		0	0	0	0	0	0	0	0	0					0.0319141	-0.0583696			-0.0688115	-0.0193478		89	89	91	87		95.6	97.8	91	98		21.4	20.2	22.6		6.8	6.9	8.2	5.3
ETN019		1953	Medium		HapA	0	1	0	1		0	0	0	0	0	0	0	./.	0					0.0331931	-0.0461331			-0.0661682	-0.013447		77.3333	78	80	74		90	90	91	89		25.95	26.5	25.4		6.56667	7	7.3	5.4
ETN020		1953	Late		HapB	0	1	0	1		0	0	0	0	0	0	0	0	0					0.0241643	-0.0781357			-0.064526	-0.0521037		91.6667	91	93	91		101.933	107.8	100	98		20.1	22.9	17.3		6.8	6.7	7.5	6.2
ETN021		1954	Medium		HapB	0	1	0	1		0	0	0	0	0	0	0	0	0					0.027356	-0.0790641			-0.0698006	-0.049119		82.6667	81	85	82		90.6	87.8	89	95		27.85	25.3	30.4		6.66667	7	7.7	5.3
ETN022	Asuwa	1955	Late		HapB	0	1	0	1		0	0	0	0	0	0	0	0	1					0.022902	-0.0840873			-0.0655583	-0.0676999		91	90	93	90		86.2963	90.8889	84	84		20.45	16.5	24.4		6.53333	6.9	7.4	5.3
ETN023		1956	Medium		HapA	0	1	0	1		0	0	0	0	0	0	0	0	0					0.029384	-0.105612			-0.0768429	-0.0816889		78.3333	78	80	77		83.3667	81.1	85	84		27.35	26.7	28		7.13333	7	8.5	5.9
ETN024		1957	Late		HapB	0	0	1	2		0	0	0	0	0	0	0	0	0			km		0.0327687	-0.0797313			-0.0941186	-0.0930142		86	84	88	86		87.2	87.6	86	88		29.85	28.5	31.2		6.63333	6.7	7.8	5.4
ETN025		1957	Late		HapB	0	0	0	2		0	0	1	0	0	0	0	0	1			km		0.0226925	-0.0996636			-0.0812032	-0.101399		90.3333	89	92	90		86.6	87.8	87	85		25.6	26.4	24.8		6.5	6.6	7.6	5.3
ETN027		1957	Late		HapA	0	0	1	2		0	0	1	0	0	0	0	0	0					0.0260576	-0.104483			-0.0677961	-0.0797195		92.6667	91	93	94		89.6667	93	90	86		24.75	26	23.5		6.63333	6.8	7.7	5.4
ETN028		1958	Early		HapC	1	0	1	7		0	0	0	0	1	0	0	./.	0					0.0240519	-0.00308202	-0.0450984	0.0299577				64.6667	66	63	65		78.0667	77.2	80	77		31.95	29.7	34.2		6.86667	7	8.6	5
ETN029	Yomomasari	1958	Medium		HapA	0	0	0	2		0	0	0	0	0	0	0	0	0					0.0369832	-0.100563			-0.0850726	-0.0597981		81.3333	79	84	81		82.0333	82.1	85	79		32.5	35.7	29.3		6.76667	6.9	7.7	5.7
ETN030		1958	Medium		HapB	0	0	0	2		0	0	0	0	0	0	0	0	0			km		0.0377263	-0.0834034			-0.0973807	-0.073993		90	82	NA	98		79.0333	87.1	81	69		14.95	21.2	8.7		6.43333	6.2	7.3	5.8
ETN031		1958	Late		HapA	0	1	1	1		0	0	0	0	1	0	0	0	0					0.0375806	-0.0769792			-0.0793701	-0.0366536		87.6667	86	90	87		86.0333	88.1	89	81		28.95	30.1	27.8		6.7	6.8	8	5.3
ETN032	Kuju	1958	Late		HapA	0	0	1	2		0	0	0	0	0	0	0	0	0					0.0385893	-0.0844764			-0.0810232	-0.040809		87.6667	86	90	87		89.5333	91.6	92	85		28	31.7	24.3		6.83333	7	7.8	5.7
ETN034		1958	Late		HapA	0	1	1	1		0	0	0	0	0	0	0	./.	0					0.0289949	-0.106663			-0.0788478	-0.0767073		91.3333	90	92	92		89.3333	95	90	83		32.7	37.5	27.9		6	6.3	7.1	4.6
ETN036		1959	Early		HapC	1	0	1	7		0	0	0	0	1	0	0	1	0					0.0272248	-0.00304634	-0.0361786	0.0444835				54	54	53	55		69.3333	69	65	74		32	31.5	32.5		7.7	7.7	9.6	5.8
ETN037	Chidori	1959	Early		HapC	0	1	0	6		0	0	0	0	0	0	0	0	0					0.0400497	-0.0573384	-0.0233522	-0.103195				64.3333	66	63	64		88.7333	88.2	90	88		34	35.6	32.4		6.46667	6.7	7.8	4.9
ETN038	Myoujou	1959	Early		HapC	0	0	0	6		0	0	1	0	0	0	0	0	0					0.0424007	-0.0701563	-0.0585386	-0.155301				65.6667	66	66	65		78.7667	78.3	81	77		28.95	31	26.9		7.43333	7.4	8.6	6.3
ETN039	Wakakusa	1959	Early		HapC	0	1	0	6		0	0	0	0	1	0	0	0	0					0.027735	-0.0477974	-0.0377241	-0.0427473				67	67	68	66		85.3	84.9	88	83		30.4	32.2	28.6		6.23333	6.2	7.6	4.9
ETN040		1960	Early		HapC	0	1	0	6		0	0	0	0	0	0	0	0	0					0.0295682	-0.0394708	-0.0260333	-0.0151286				66.3333	66	69	64		87.9	86.7	90	87		35.45	32.3	38.6		6.6	6.9	7.6	5.3
ETN041	Kinpa	1960	Medium		HapA	0	0	0	2		0	0	1	0	0	0	0	0	0					0.0348985	-0.0886114			-0.0789903	-0.0472199		86.6667	85	88	87		87.4	87.2	92	83		24.2	23.2	25.2		7.03333	7.4	8.1	5.6
ETN042	Fuyou	1960	Late		HapA	0	0	1	2		0	0	1	0	0	0	0	0	0					0.0312544	-0.0843256			-0.0732898	-0.0440461		91.3333	90	93	91		85.1667	88.5	88	79		24.4	25.2	23.6		6.43333	6.8	7.5	5
ETN043	Sanpuku	1960	Late		HapA	0	0	1	2		0	0	0	0	0	0	0	0	0			km		0.0254369	-0.0660259			-0.0779853	-0.060941		87.6667	85	91	87		83.963	84.8889	87	80		27	23.6	30.4		6.4	6.5	7.5	5.2
ETN044		1961	Early		HapC	0	0	1	5		0	0	1	0	1	0	1	0	0					0.040096	-0.0319782	-0.0671014	-0.0487647				69.6667	62	63	84		80.3	80.9	80	80		30.55	52	9.1		6.5	6.6	7.5	5.4
ETN045		1961	Early		HapC	0	0	0	6		0	0	1	0	0	0	0	0	0					0.0427399	-0.0708006	-0.0591711	-0.156418				66.6667	66	66	68		77.0667	77.2	79	75		34.95	35.2	34.7		7.3	7.5	8.4	6
ETN046		1961	Late		HapB	0	1	0	1		0	0	0	0	0	0	0	0	0					0.0292094	-0.0590317			-0.0639527	-0.0325678		90.3333	89	92	90		84.3333	88	84	81		26.45	29.5	23.4		6.9	7.2	7.8	5.7
ETN047		1962	Early		HapC	0	0	1	5		0	0	1	0	1	0	1	0	0					0.0312246	-0.036498	-0.0529873	0.0234566				61.6667	62	63	60		77.3667	75.1	78	79		38	38.2	37.8		6.63333	6.6	7.8	5.5
ETN048		1962	Medium		HapB	0	0	0	2		0	0	0	0	0	0	0	0	0					0.0120418	-0.109444			-0.0563228	-0.0981527		73.3333	72	77	71		70.9	70.7	73	69		27.7	27.2	28.2		6.6	6.8	7.3	5.7
ETN049		1962	Late		HapA	0	0	1	2		0	0	1	0	1	1	0	0	./.			ｋ		-0.0165802	-0.120919			-0.0288924	-0.201495		88.3333	86	91	88		79.1667	78.5	83	76		25.65	24.7	26.6		6.46667	6.6	7.4	5.4
ETN050		1962	Medium		HapB	0	1	0	1		0	1	0	0	0	0	0	1	0					0.0205196	-0.066606			-0.0538278	-0.0493429		91.6667	90	94	91		83.1333	83.4	82	84		25.85	23.9	27.8		6.53333	6.7	7.7	5.2
ETN051	Fukumasari	1962	Late		HapB	0	0	0	2		0	1	1	0	0	1	0	0	0					-0.0100514	-0.11764			-0.0283718	-0.191445		90.6667	87	93	92		83	84	83	82		21.05	18.5	23.6		6.5	6.5	7.5	5.5
ETN052		1962	Late		HapB	0	0	0	2		0	0	1	0	0	0	0	0	0			km		0.0249685	-0.123692			-0.0908212	-0.140487		93.3333	91	94	95		88.5333	93.6	88	84		24.8	23.5	26.1		6.1	6.4	6.9	5
ETN054		1963	Early		HapC	0	0	0	6		0	0	1	0	1	0	0	0	0					0.0335104	-0.072919	-0.0252903	-0.0768695				63	66	62	61		70.5	NA	71	70		30.7	30.6	30.8		7.16667	7.1	8.3	6.1
ETN055		1963	Late		HapA	0	0	0	2		0	0	1	0	0	0	0	0	0					0.0348699	-0.0882901			-0.0787723	-0.0469046		86	85	86	87		86.1	86.3	89	83		29	31.8	26.2		6.73333	6.9	7.2	6.1
ETN056		1963	Late		HapA	0	1	1	1		1	0	0	0	0	0	0	0	0					-0.0198716	-0.124285			-0.0151127	-0.182446		92	90	NA	94		79.3667	82.1	81	75		31	30.5	31.5		6.26667	6.1	7.3	5.4
ETN057		1964	Late		HapB	0	0	0	2		0	0	1	0	0	0	0	0	0			km		0.0276433	-0.128696			-0.0964549	-0.140516		102.333	91	104	112		82.75	89.5	76	NA		9.7	9.7	NA		6.4	6.4	NA	NA
ETN058		1964	Early		HapC	1	1	0	8		0	0	0	0	0	0	0	0	0					0.0349443	0.00492802	-0.0339892	-0.0709733				59.6667	61	58	60		76.9	76.7	76	78		36.7	32.9	40.5		7	7.1	8.1	5.8
ETN059		1964	Early		HapC	1	1	0	8		0	0	0	0	0	0	0	0	0					0.0271606	0.0180495	-0.0310769	-0.0178183				62.6667	64	62	62		79.9667	77.9	80	82		34.45	31.5	37.4		6.73333	6.8	7.5	5.9
ETN060		1964	Early		HapC	1	1	0	8		0	0	0	0	1	0	0	0	0					0.0210213	0.0357294	-0.0339301	0.0349532				61.3333	63	60	61		76.9259	76.7778	78	76		30.95	32.9	29		6.83333	6.8	7.5	6.2
ETN061		1964	Early		HapC	1	1	0	8		0	0	0	0	1	0	0	0	0					0.0363164	-0.0236689	-0.0400638	-0.103965				61.6667	62	61	62		77.1333	74.4	80	77		34.75	33.2	36.3		7	7.5	7.8	5.7
ETN062	Koshinisiki	1964	Early		HapC	1	1	0	8		0	0	0	0	1	0	0	0	0					0.0387654	-0.0106482	-0.0165115	-0.0840679				62	62	61	63		77.3	78.9	75	78		33.15	31.6	34.7		7.23333	7.6	8.3	5.8
ETN063		1964	Early		HapC	1	1	0	8		0	0	0	0	1	0	0	0	0					0.0318408	0.00130756	-0.0308039	-0.0539724				70.5	64	NA	77		75.1	78.3	77	77		16.75	21.6	11.9		7.23333	7.6	7.6	6.5
ETN065		1965	Early		HapC	1	0	1	7		0	0	0	0	1	0	0	./.	0					0.0272793	-0.00221236	-0.0361536	0.0448191				55.6667	57	53	57		70.6296	69.8889	67	75		37.15	35.6	38.7		7.23333	7.5	8.2	6
ETN066		1965	Early		HapC	1	0	1	7		0	0	0	0	0	0	0	0	0					0.0361859	0.0123135	-0.0440765	-0.00623171				58	58	56	60		74.9	72.7	72	80		33.1	34	32.2		7.16667	7	8.2	6.3
ETN067		1965	Early		HapC	0	0	0	6		0	0	1	0	1	0	0	0	0					0.0259242	-0.0259334	-0.0631884	-0.0854338				66.6667	67	66	67		82.8667	81.6	85	82		31.2	34.6	27.8		6.83333	6.7	7.6	6.2
ETN068		1965	Late		HapB	1	0	0	4		0	0	0	0	0	0	0	0	0			k		0.0273332	-0.0285166			-0.0529398	-0.0017685		67.3333	67	68	67		80.2333	76.7	82	82		35.15	36.5	33.8		6.76667	6.6	7.4	6.3
ETN069		1965	Medium		HapA	1	1	0	3		0	0	0	0	0	0	0	0	0			k		0.0260398	-0.0337477			-0.0550188	-0.0133463		70.6667	70	72	70		78.7667	80.3	78	78		31.35	34.1	28.6		6.43333	6.7	7.1	5.5
ETN070		1965	Late		HapB	0	0	0	2		0	0	0	0	0	0	0	0	1			km		0.0256884	-0.0912969			-0.0880116	-0.100438		86	85	86	87		82.0667	78.2	87	81		31.9	36.9	26.9		6.13333	6.3	6.7	5.4
ETN071		1965	Late		HapB	0	0	1	2		0	0	0	0	0	0	0	0	./.			km		0.0244347	-0.0764046			-0.0826587	-0.0892933		87	85	87	89		86.5667	84.7	91	84		30.15	33.2	27.1		6.43333	6.4	7.2	5.7
ETN072		1966	Early		HapC	0	0	1	5		0	0	1	0	0	0	1	0	0					0.0433866	0.011463	-0.0517532	-0.0499126				64	64	63	65		88.4667	87.4	89	89		28.6	30.8	26.4		7.1	6.7	8.5	6.1
ETN073		1966	Early		HapC	1	0	1	7		0	0	1	0	0	0	1	0	0					0.0444254	-0.0124864	-0.0565484	-0.0822714				66.6667	67	66	67		83.4333	81.3	86	83		33.9	39.2	28.6		6.7	6.5	7.8	5.8
ETN074		1966	Early		HapC	0	0	1	5		0	0	1	0	1	0	0	0	1					0.0150335	-0.00718818	-0.0522829	0.00188427				70	70	71	69		74.7333	75.2	75	74		35.95	42.6	29.3		6.9	6.8	7.6	6.3
ETN075		1966	Early-late		HapA	1	0	0	4		0	0	0	0	0	0	0	0	0					0.0320351	-0.0364852	-0.0207757	-0.0690415				66.6667	68	66	66		84.9	83.7	84	87		35.35	39.9	30.8		6.7	6.5	7.4	6.2
ETN076		1966	Medium		HapA	1	1	0	3		0	0	0	0	0	0	0	0	1					0.0167723	-0.0393808			-0.0415667	-0.0207431		72.3333	73	73	71		73.0667	73.2	72	74		33.2	35.6	30.8		6.9	7.2	7.5	6
ETN077		1966	Medium		HapB	1	1	0	3		0	0	0	0	0	0	0	0	0					0.0104124	-0.0736182			-0.0409536	-0.0610248		75.3333	75	76	75		73.7	73.1	75	73		32.2	36.5	27.9		6.86667	6.8	8	5.8
ETN078		1966	Late		HapB	0	0	0	2		0	1	0	0	0	0	0	0	1					-0.0137854	-0.0991834			-0.0159252	-0.155736		87.3333	85	88	89		71.4	71.2	78	65		27.95	34.7	21.2		6.76667	6.8	7.6	5.9
ETN079		1967	Early		HapC	1	0	0	8		0	0	0	0	0	0	./.	0	0					0.0409224	0.0107588	-0.0392551	-0.0485752				63	64	61	64		77.6667	77	79	77		29.25	31.4	27.1		7.36667	7.2	7.9	7
ETN080	Sachinishiki	1967	Early		HapC	1	0	1	7		0	0	1	0	0	0	1	0	0					0.0448084	-0.00730286	-0.0599042	-0.0754853				64.3333	66	62	65		83.7	81.1	86	84		31.5	32.7	30.3		6.36667	6.4	7.1	5.6
ETN081		1967	Early		HapC	0	1	1	5		0	0	0	0	1	0	0	0	0					0.0306503	-0.0399945	-0.0498392	-0.0525948				66	66	66	66		78	79	78	77		30.25	31	29.5		6.56667	6.7	7.2	5.8
ETN082		1967	Early		HapC	0	1	0	6		0	0	1	0	1	0	0	0	./.					0.0285669	-0.0640037	-0.0600641	-0.122266				65.3333	66	63	67		79.2333	78.7	82	77		31.25	32.8	29.7		7.16667	7.6	7.9	6
ETN083		1967	Early		HapB	1	0	0	4		0	0	0	0	0	0	0	1	0					0.0214098	-0.0243722	-0.0240372	0.015026				65.6667	66	64	67		77.0333	79.1	77	75		29.15	35.6	22.7		6.63333	7	7.3	5.6
ETN084		1967	Medium		HapB	1	1	0	3		0	0	0	0	0	0	0	./.	0					0.022311	-0.0306898			-0.0470953	-0.0109641		74.6667	75	75	74		73.7333	73.2	76	72		34	33.9	34.1		6.63333	6.8	7.4	5.7
ETN085		1967	Medium		HapB	1	0	1	4		0	0	0	0	0	0	0	0	0					0.0288085	-0.0604862			-0.061438	-0.0390835		72	70	73	73		61.3333	64	61	59		28.4	30.1	26.7		7.7	8.4	8.6	6.1
ETN086		1967	Late		HapA	0	0	0	2		0	0	0	0	0	0	0	0	0			ｋ		0.0271724	-0.0766431			-0.0830793	-0.0782228		85.3333	85	86	85		82.6667	80	88	80		32.45	40.3	24.6		6.6	6.7	7.1	6
ETN087		1968	Early		HapC	0	0	1	5		0	0	1	0	0	0	./.	1	0					0.0361174	-0.0220688	-0.0570506	-0.0108048				62.6667	63	62	63		79.6	78.8	79	81		32.85	34.7	31		7.06667	7.9	7.8	5.5
ETN088		1968	Early		HapC	1	0	0	8		0	0	0	0	0	0	1	0	0					0.0340998	0.0134648	-0.0440369	0.0223798				60.3333	61	58	62		78.1515	77.4545	77	80		31.15	31.7	30.6		7.16667	7.4	8.1	6
ETN089		1968	Early		HapA	1	0	0	4		0	0	0	0	0	0	0	0	0					0.0304351	-0.0157732	-0.0430269	-0.0582229				69	70	69	68		81	81	81	81		34.45	36.7	32.2		6.93333	7.8	7.7	5.3
ETN090		1968	Early		HapA	1	0	0	4		0	0	0	0	0	0	0	1	0					0.0213423	-0.0242616	-0.0238907	0.0153581				67.6667	67	68	68		80	81	78	81		33.3	32.5	34.1		7.1	7.4	8.1	5.8
ETN091		1968	Medium		HapA	1	0	1	4		0	0	0	0	0	0	0	0	0			ｋ		0.0296866	-0.0118894			-0.0669174	-0.00665864		73	72	75	72		82.6	85.8	81	81		29.7	32.2	27.2		6.43333	6.9	6.9	5.5
ETN092		1968	Medium		HapA	1	1	0	3		0	0	0	0	0	0	0	0	1			ta2		-0.132166	-0.0739612			0.113025	-0.0869693		73.3333	72	74	74		83.0667	84.2	85	80		28.9	29.5	28.3		7.33333	8.4	7.5	6.1
ETN093		1968	Medium-late		HapB	1	1	0	3		0	0	0	0	0	0	0	0	./.			ta2		-0.140532	-0.0436358			0.128934	-0.0635135		79.6667	79	81	79		89.4333	90.3	89	89		29.6	30.8	28.4		7	7.7	7.4	5.9
ETN094		1968	Medium-late		HapB	1	1	0	3		0	0	0	0	0	0	0	0	0			ta2		-0.12219	-0.0151792			0.117275	-0.0319978		76.3333	76	79	74		83.1333	84.4	83	82		32.05	31.4	32.7		7.03333	8.3	6.9	5.9
ETN095		1969	Early		HapC	1	0	1	7		0	0	0	0	0	0	./.	1	0					0.0451665	-0.0127197	-0.0512876	-0.0561461				65	66	64	65		83.6667	82	87	82		29.95	31.1	28.8		7.13333	7.8	7.3	6.3
ETN096	Fukuhikari	1969	Early		HapD	0	1	0	6		0	0	0	0	0	0	0	1	0			z		0.0409422	-0.00128996	0.346218	-0.193139				65	66	64	65		77.6333	77.9	79	76		32.25	32.9	31.6		7.36667	7.6	7.6	6.9
ETN097		1969	Medium		HapB	1	1	0	3		0	0	0	0	0	0	0	0	0			z		0.0315528	-0.0528368			-0.0697791	-0.0377317		74.6667	75	75	74		83.5	84.5	85	81		35.25	33.7	36.8		6.33333	6.8	7	5.2
ETN098		1969	Late		HapA	0	0	0	2		0	0	0	0	0	0	0	0	1					0.0234124	-0.0779801			-0.0625311	-0.0503691		85	83	86	86		84.5667	81.7	85	87		27.75	25.3	30.2		6.76667	7.1	7.8	5.4
ETN099		1969	Medium-late		HapA	0	0	0	2		0	0	0	0	0	0	0	0	0					0.0277947	-0.0658458			-0.0656681	-0.0401663		87.3333	86	88	88		88.9	87.7	89	90		34.75	32.6	36.9		6.33333	6.9	7	5.1
ETN100		1969	Late		HapA	0	1	0	1		0	0	0	0	0	0	0	0	1			ta2		-0.133984	-0.114586			0.100421	-0.126137		92.6667	92	92	94		80.6	82.8	78	81		29.65	27.6	31.7		6.5	7	7	5.5
ETN101		1970	Early		HapC	1	0	0	8		0	0	0	0	0	0	1	0	0					0.0359855	0.00749813	-0.0676281	-0.00575204				56	54	54	60		69.1515	67.4545	70	70		32.15	32.4	31.9		6.93333	7	7.5	6.3
ETN102		1970	Early		HapC	1	1	1	7		0	0	0	0	0	0	0	0	0					0.0444024	-0.0237693	-0.0713956	-0.0963797				61	59	61	63		70.3	68.9	69	73		34.6	35.3	33.9		7	7	7.6	6.4
ETN103		1970	Early		HapC	1	0	0	8		0	0	0	0	0	0	1	0	0					0.0450032	-0.0346268	-0.0512456	-0.088083				59	58	58	61		67.1333	65.4	65	71		37.15	38.6	35.7		7.4	7.5	8.3	6.4
ETN104		1970	Early		HapC	0	0	1	5		1	0	1	0	0	0	0	0	0					0.0429623	-0.0670754	-0.0566411	-0.143738				69	65	70	72		74.7	75.1	76	73		30.8	33.4	28.2		7.33333	7.3	8.1	6.6
ETN105		1970	Medium		HapA	1	0	0	4		0	0	0	0	0	0	0	0	1			ta2		-0.151222	-0.0509788			0.138528	-0.0688847		68.6667	65	71	70		82.6	81.8	86	80		38.25	36.1	40.4		6.66667	7	7.6	5.4
ETN106		1971	Early		HapC	1	1	0	8		0	0	0	0	0	0	0	0	1			ta2		-0.130535	-0.0788452	-0.063628	-0.0911871				66	63	66	69		76.3667	77.1	79	73		30.05	29.7	30.4		7.23333	7.4	8.1	6.2
ETN107	Yamayutaka	1971	Early		HapC	1	1	0	8		0	0	0	0	0	0	0	0	0			ta2		-0.12942	-0.0727478	-0.0176747	-0.122405				64.3333	62	64	67		72.9667	72.9	78	68		28.9	31	26.8		7.06667	7.7	7.9	5.6
ETN109		1971	Medium-late		HapB	1	1	0	3		0	0	0	0	0	0	0	0	1			ta2		-0.152855	-0.0365441			0.145555	-0.0611817		78.6667	75	80	81		77.2667	74.8	79	78		30.05	33.2	26.9		6.03333	6.5	6.9	4.7
ETN110		1971	Medium		HapA	1	1	1	3		0	0	0	0	0	0	0	0	0					0.0284681	-0.0051558			-0.0463947	0.0310413		77.6667	75	81	77		71.4667	69.4	72	73		29.2	29.2	29.2		6.66667	6.9	7.5	5.6
ETN111		1972	Early		HapC	0	0	1	5		1	0	1	0	0	0	0	0	0			z		0.0430335	-0.0668399	-0.0565805	-0.143505				70	67	70	73		74.8	73.4	77	74		30.65	35	26.3		7.23333	7.5	7.9	6.3
ETN112	Natsuhonami	1972	Early		HapC	1	1	1	7		0	0	0	0	1	0	0	0	0					0.0316236	0.0243144	-0.0625208	-0.052467				63.6667	61	64	66		81.1667	77.5	86	80		34.7	36.1	33.3		6.8	7.5	7.8	5.1
ETN113		1972	Early		HapC	0	1	0	6		0	0	0	0	0	0	0	0	1			ta2		-0.128975	-0.0890814	-0.0646901	-0.0980574				69.3333	67	68	73		73.3	71.9	76	72		29.2	29.6	28.8		7.4	7.4	8.2	6.6
ETN114	Yamahikari	1973	Late		HapA	0	0	0	2		0	0	0	0	0	0	0	0	1			ta2		-0.154953	-0.0548752			0.142592	-0.0791586		87	83	89	89		86.8667	81.6	88	91		31.1	30	32.2		6.4	7	6.9	5.3
ETN115		1973	Late		HapA	0	0	0	2		0	0	0	0	0	0	0	0	0					0.0183514	-0.0596017			-0.0551519	-0.0382417		87	83	88	90		81.3	76.9	83	84		24.1	26.7	21.5		6.5	6.7	7.4	5.4
ETN116		1974	Early		HapC	1	1	1	7		0	0	0	0	1	0	0	0	0					0.0334816	-0.00941456	-0.0471349	-0.0530258				62	61	62	63		86.2	85.6	93	80		35.35	38.5	32.2		6.53333	6.6	7.2	5.8
ETN117		1974	Early		HapA	1	0	0	4		0	0	0	0	0	0	0	0	0					0.0200173	0.0274655	-0.0160373	0.0615556				66.3333	64	68	67		87.1818	84.5455	89	88		33.95	32.6	35.3		6.36667	6.4	7.2	5.5
ETN118	Fukuhonami	1974	Medium		HapB	1	1	0	3		0	0	0	0	0	0	0	0	1			ta2		-0.139206	-0.0476481			0.125204	-0.0691697		76.3333	74	78	77		76.1852	76.5556	76	76		32.8	33.9	31.7		6.53333	6.2	7	6.4
ETN119		1975	Early		HapC	0	1	1	5		0	0	0	0	1	0	./.	0	0					0.043377	0.00860638	-0.0528504	-0.0172619				66	64	66	68		85.9	84.7	88	85		31.25	32.1	30.4		6.63333	6.6	7.7	5.6
ETN120		1975	Early		HapC	0	1	1	5		0	0	0	0	1	0	./.	0	0					0.0434092	0.00867409	-0.053325	-0.0169225				64.6667	62	65	67		86	84	89	85		33.2	32.8	33.6		6.96667	7.2	8.2	5.5
ETN121	Akihomare	1975	Early		HapC	0	1	1	5		0	0	0	0	1	0	0	0	0					0.0392459	-0.0138821	-0.0490272	-0.0248075				67.3333	65	69	68		80.9333	81.8	82	79		34.25	38	30.5		6.3	6.5	7.3	5.1
ETN122		1976	Early		HapA	1	0	0	4		0	0	0	0	0	0	0	0	0					0.0222884	-0.0122046	0.0211703	0.0250364				67.3333	65	68	69		69.6333	68.9	72	68		23.85	30.9	16.8		6.63333	6.8	7.7	5.4
ETN123		1976	Late		HapA	0	0	0	2		0	0	0	0	0	0	0	0	0					0.0182819	-0.0594194			-0.0545825	-0.0379009		86	83	88	87		78.5667	76.7	81	78		26.85	32.8	20.9		6.43333	6.6	7.3	5.4
ETN124		1977	Early		HapA	1	1	0	3		0	0	0	0	0	0	0	0	0					0.0223959	0.0214181	-0.0469519	0.0411336				65.6667	65	65	67		76.3667	73.1	77	79		40.2	44.8	35.6		6.53333	6.7	7.7	5.2
ETN125		1977	Early		HapC	0	1	1	5		0	0	0	0	0	0	0	0	0					0.0344519	-0.0056516	-0.0221515	0.0113961				67.3333	65	69	68		79.7667	77.3	80	82		33.75	39.1	28.4		6.46667	6.7	7.5	5.2
ETN126		1977	Medium		HapB	1	1	0	3		0	0	0	0	0	0	0	0	0			ta2		-0.133265	-0.0931127			0.112193	-0.126285		74.3333	72	77	74		77.0667	77.2	78	76		27.15	26.1	28.2		6.56667	6.5	7.6	5.6
ETN127		1978	Early		HapC	0	1	0	6		0	0	0	0	0	0	0	0	0					0.0296793	-0.00813261	-0.0501276	-0.0701407				64.6667	62	65	67		78.9667	76.9	82	78		33.1	37.5	28.7		6.83333	7	7.7	5.8
ETN128		1979	Early		HapA	1	0	1	4		0	0	0	0	0	0	0	0	0					0.0258057	0.0325538	-0.0425894	0.0420585				63	61	63	65		73.7778	71.3333	76	74		32.55	35.4	29.7		7.03333	7.3	8.3	5.5
ETN129		1979	Early		HapC	0	0	1	5		0	0	0	0	0	0	0	0	0					0.0405808	-0.0731784	-0.0314071	-0.125455				70	67	71	72		76.8667	75.6	80	75		29.95	34.9	25		7.23333	7.6	7.9	6.2
ETN130		1979	Late		HapA	0	0	0	2		0	0	0	0	0	0	0	0	0			ta2		-0.15597	-0.112134			0.132538	-0.1427		87.3333	85	88	89		81.5333	77.6	85	82		22.45	24.6	20.3		6.8	6.9	7.8	5.7
ETN131		1980	Medium		HapB	1	1	0	3		0	0	0	0	0	0	0	0	1			ta2		-0.114192	-0.0602929			0.106046	-0.145361		78	76	81	77		75.8667	77.6	76	74		31.8	31.8	31.8		6.23333	6.3	6.9	5.5
ETN132		1980	Late		HapB	0	0	0	2		0	0	0	0	0	0	0	0	1			ta2		-0.115575	-0.108366			0.0927073	-0.197223		87	84	88	89		74.3333	72	78	73		24.15	26.1	22.2		6.36667	6.7	6.9	5.5
ETN133		1981	Early		HapA	1	1	0	3		0	0	0	0	0	0	1	0	0					0.0276769	0.0217627	-0.0494315	0.0502121				67	64	69	68		75.7667	71.3	78	78		34.1	36.7	31.5		6.46667	6.6	7.5	5.3
ETN134		1982	Early		HapC	1	0	1	7		0	0	0	0	0	0	./.	0	0					0.0339309	0.0428041	-0.0630621	0.0196896				63	61	63	65		75.2	70.6	76	79		31.6	29.7	33.5		6.53333	7.1	7.5	5
ETN135		1982	Late		HapA	0	0	0	2		0	0	0	0	0	0	1	0	0					0.0281859	-0.0399897			-0.0616437	-0.0113539		84	82	86	84		69.6667	68	69	72		25.6	27.7	23.5		6.3	6.5	6.8	5.6
ETN136		1983	Early		HapC	0	1	0	6		0	0	0	0	0	0	1	0	0					0.0368133	0.0248561	-0.0437004	0.0145283				65.3333	64	65	67		78.8333	76.5	80	80		31.25	32.5	30		6.53333	6.9	7.4	5.3
ETN137		1984	Early		HapC	0	1	0	6		0	0	0	0	0	0	1	0	0			zt		0.028724	0.0123271	-0.0323133	0.016262				63.3333	62	63	65		75.5	72.5	77	77		32.85	34.4	31.3		6.96667	7.2	7.7	6
ETN138		1984	Early		HapC	0	1	1	5		0	0	0	0	0	0	0	0	0					0.0424474	-0.000296548	-0.0548728	-0.0454471				67.3333	65	69	68		76.5333	73.6	76	80		34.6	37	32.2		6.43333	7	7.1	5.2
ETN139		1984	Medium		HapB	1	1	0	3		0	0	0	0	0	0	0	0	0			ta2		-0.133794	-0.103103			0.105594	-0.132547		76.3333	75	78	76		76.1212	77.3636	73	78		32.95	38.3	27.6		6.26667	6.4	6.8	5.6
ETN140		1985	Early		HapC	1	1	0	8		0	0	0	0	0	0	./.	0	0					0.029672	0.0618117	-0.0355313	0.0444909				60.3333	58	61	62		72.4667	69.4	74	74		32.3	33.9	30.7		7.43333	7.9	7.9	6.5
ETN141		1985	Early		HapC	0	1	0	6		0	0	0	0	0	0	0	0	0					0.0388134	-0.0011512	-0.0584899	-0.0524745				64.6667	63	66	65		80.6333	76.9	82	83		35.7	37.2	34.2		6.36667	6.9	7.3	4.9
ETN142		1985	Medium		HapC	0	1	1	5		0	0	0	0	0	0	0	0	0					0.036888	-0.00327233			-0.0558337	0.0280422		68.3333	67	70	68		75.2667	73.8	76	76		32.2	35.7	28.7		6.33333	6.5	7.3	5.2
ETN143		1985	Late		HapB	0	0	0	2		0	0	0	0	0	0	0	0	0					0.0323225	-0.0320059			-0.0605788	0.00729338		88	86	90	88		69.6	74.8	68	66		22.65	27.6	17.7		6.96667	7	7.5	6.4
ETN145		1986	Medium		HapC	0	1	1	5		0	0	0	0	0	0	0	0	0					0.0312201	0.022089			-0.0418135	0.0558653		70.3333	69	73	69		77.5333	77.6	77	78		31.3	35.1	27.5		6.33333	6.4	7	5.6
ETN146	Hanaechizen	1987	Early		HapD	1	1	0	8		0	0	0	0	0	0	0	./.	0			z		0.0375211	0.0443429	0.363183	-0.120075				62	61	62	63		75.4	74.2	77	75		33.95	35.3	32.6		6.8	6.9	7.7	5.8
ETN147		1987	Early		HapC	1	1	0	8		0	0	0	0	0	0	1	0	0					0.0352805	0.0297117	-0.0360608	0.0140112				61	59	61	63		72.9	70.7	74	74		34.35	34.1	34.6		6.96667	7.1	7.9	5.9
ETN148		1988	Late		HapA	0	0	0	2		0	0	0	0	0	0	0	0	1			ta2		-0.160156	-0.0342834			0.153464	-0.0642227		87.3333	85	90	87		74.4	75.2	74	74		25.9	23.2	28.6		6.26667	6.6	7.1	5.1
ETN149	Yumeakogare	1989	Medium		HapC	0	1	1	5		0	0	0	0	0	0	0	0	0					0.0257153	0.000505815			-0.0459985	0.0199473		69.3333	69	71	68		74.3333	74	75	74		30.85	32.2	29.5		6.3	6.5	7	5.4
ETN150		1990	Early		HapC	0	1	1	5		0	0	1	0	1	0	./.	0	0					0.040679	0.0196225	-0.0611141	-0.0228555				64.6667	63	65	66		70.2	68.6	71	71		32.3	30.9	33.7		6.7	7	7.4	5.7
ETN151		1990	Early		HapA	1	0	1	4		0	0	0	0	0	0	0	0	0					0.0276212	0.0397584	-0.0327796	0.075869				63	61	63	65		75.3667	71.1	78	77		32.65	32.8	32.5		6.3	6.9	7.2	4.8
ETN152		1990	Medium-late		HapA	0	1	0	1		0	0	0	0	1	0	1	0	./.					0.0152219	-0.000238978			-0.0328393	0.0264663		78	75	82	77		77.4667	77.4	78	77		29.65	33.3	26		6.33333	6.3	6.8	5.9
ETN153		1991	Early-late		HapA	1	1	0	3		0	0	0	0	0	0	0	0	0					0.0265784	0.0360077	-0.0404796	0.00494178				70.6667	69	73	70		73.8485	71.5455	73	77		27.75	29.4	26.1		6.76667	7	7.3	6
ETN154		1991	Medium		HapA	1	1	1	3		0	0	0	0	0	0	0	0	0					0.0164919	0.043542			-0.0204775	0.0670973		74	72	77	73		73.9667	73.9	74	74		27	29.6	24.4		6.53333	6.7	6.9	6
ETN155		1991	Late		HapA	0	0	0	2		0	0	1	0	0	0	1	0	0					0.0233569	-0.0456919			-0.0588766	-0.0231042		89.3333	87	92	89		81.3333	86	78	80		24	23.5	24.5		6.46667	6.5	7.1	5.8
ETN156		1992	Early		HapC	0	0	0	6		0	0	0	0	0	0	0	./.	0					0.0355192	-0.00864599	0.0558276	-0.0249127				61.3333	59	62	63		74.4667	74.4	76	73		34.2	36.7	31.7		6.53333	6.8	7.5	5.3
ETN157		1992	Medium		HapA	1	1	0	3		0	0	0	0	0	0	0	0	0					0.0175714	0.0244819			-0.0302724	0.0464926		72.6667	71	75	72		70.7	69.1	72	71		30.7	33	28.4		6.26667	6.6	6.8	5.4
ETN158		1993	Early		HapC	1	1	0	8		0	0	0	0	0	0	1	0	0					0.0157206	0.0903405	-0.0276174	0.180169				61.6667	61	62	62		71.6	70.8	71	73		33.75	32.7	34.8		6.86667	7.2	7.7	5.7
ETN159		1993	Medium		HapB	1	1	0	3		0	0	0	0	0	0	0	0	0					0.0124347	0.0668458			-0.0268039	0.106059		70.6667	69	73	70		69.2333	70.7	67	70		32.75	35.1	30.4		6.96667	7	7.8	6.1
ETN160		1993	Medium-late		HapA	0	0	0	2		0	0	0	0	1	0	0	0	0					0.0209228	0.0311431			-0.0303052	0.0566367		77.6667	74	83	76		70.4	70.2	71	70		30.85	32.4	29.3		6.76667	7.2	6.9	6.2
ETN161		1993	Late		HapB	0	0	0	2		0	0	0	0	0	0	0	0	0					0.0175324	0.0549716			-0.0328679	0.0880768		89	86	91	90		71.4667	77.4	69	68		25.1	33.3	16.9		6.8	6.8	7	6.6
ETN162		1994	Very early		HapC	1	1	0	8		0	0	0	0	0	0	1	0	0					0.0337796	0.0418561	-0.0434928	0.0216014				55.3333	54	53	59		75	75	68	82		29.45	26.7	32.2		7.16667	7.7	8.6	5.2
ETN163		1994	Early		HapD	0	1	0	6		0	0	0	0	0	0	./.	0	0			z		0.0309876	0.0452536	0.0713305	0.10007				63	62	63	64		86.2	85.6	84	89		31.05	31.8	30.3		6.73333	7.1	7.8	5.3
ETN164		1994	Early-late		HapC	0	1	1	5		0	0	0	0	0	0	0	0	0					0.0217154	0.0545705	-0.0282004	0.0608465				69	67	71	69		85.4333	86.3	85	85		33	34.4	31.6		6.1	6.5	6.8	5
ETN165		1994	Medium		HapA	1	1	0	3		0	0	0	0	0	0	0	0	0					0.00138777	0.0618418			-0.0137361	0.0832547		72.6667	71	73	74		69.8667	70.6	71	68		27.6	31	24.2		6.56667	6.9	7.2	5.6
ETN166		1994	Late		HapB	0	1	0	1		0	0	0	0	0	0	0	0	0					0.0202267	0.0463584			-0.040617	0.0751379		87.3333	86	88	88		67.6667	73	62	68		23.3	21.6	25		7.33333	7.7	7.8	6.5
ETN168		1995	Early-late		HapC	0	1	1	5		0	0	0	0	0	0	./.	0	0					0.0289569	0.0546947	-0.0333886	0.0365612				66.6667	65	68	67		79.5	79.5	79	80		38.35	41.2	35.5		6.33333	7.3	6.9	4.8
ETN169		1995	Medium		HapC	0	1	1	5		0	0	0	0	0	0	0	0	0					0.0318621	0.0332955			-0.0398867	0.062392		69.3333	69	71	68		79.1333	78.4	78	81		33.35	33.4	33.3		6.33333	6.9	7.2	4.9
ETN170		1995	Medium-late		HapA	1	1	1	3		0	0	0	0	0	0	0	0	0					0.0166131	0.0781742			-0.0305927	0.110801		76.6667	74	82	74		73.9667	74.9	71	76		28.6	28.8	28.4		6.5	6.9	6.8	5.8
ETN171		1996	Early		HapD	0	1	0	6		0	0	0	0	0	0	0	1	0			z		0.0353951	0.0316927	0.107039	0.0977102				62.3333	61	62	64		75.8667	74.6	78	75		32.25	32.7	31.8		6.6	7.4	7.3	5.1
ETN172		1996	Medium		HapA	1	1	0	3		0	0	0	0	0	0	0	0	0					0.00774258	0.0799278			-0.0127413	0.104604		70	69	71	70		68.2333	68.7	67	69		34.35	37.9	30.8		6.63333	7.2	7.3	5.4
ETN173		1996	Medium		HapA	1	1	1	3		0	0	0	0	0	0	0	0	0					0.00943778	0.084545			-0.0170852	0.114778		71.6667	69	75	71		68.9667	68.9	69	69		32.9	36.3	29.5		6.73333	7.4	7.3	5.5
ETN174	Sakihikari	1996	Late		HapA	0	1	0	1		0	0	0	0	0	0	0	0	0					0.00792864	0.0782824			-0.0158922	0.09758		88.6667	87	91	88		77.7333	85.2	75	73		28.1	32	24.2		6.26667	6.6	6.8	5.4
ETN175		1997	Early-late		HapD	0	1	0	6		0	0	0	0	0	0	0	1	0			z		0.039745	0.0270806	0.34914	-0.165274				62	61	62	63		80.1	79.3	82	79		31.75	36.2	27.3		6.86667	8.1	7.6	4.9
ETN176	Ikuhikari	1997	Medium		HapA	1	0	0	4		0	0	0	0	0	0	0	0	./.			ta2		-0.177862	0.0578707			0.186508	0.0359955		68.6667	67	71	68		74.7667	74.3	75	75		34.3	41.2	27.4		6.33333	7.1	6.9	5
ETN177		1997	Medium		HapA	1	1	0	3		0	0	0	0	0	0	0	0	0					0.017224	0.086211			-0.01765	0.110989		70.3333	69	71	71		69	68	70	69		34.55	39.2	29.9		7.1	8	7.7	5.6
ETN178		1997	Medium-late		HapB	1	1	0	3		0	0	0	0	0	0	0	0	1			ta2		-0.134594	0.0122876			0.134581	-0.0705473		76.3333	75	81	73		65.7	68.1	65	64		29.7	29.8	29.6		6.6	7.2	7.4	5.2
ETN179		1997	Late		HapA	0	0	0	2		0	0	0	0	0	0	0	0	./.			ta2		-0.156461	-0.00520198			0.156535	-0.034253		87.3333	87	91	84		79.0333	82.1	79	76		25.3	24.1	26.5		6.46667	7	7.5	4.9
ETN180		1997	Late		HapA	0	0	1	2		0	0	0	0	0	0	0	0	1			ta2		-0.155708	-0.00282283			0.154189	-0.0290029		87.6667	87	91	85		86.7333	89.2	87	84		26.3	26.9	25.7		6.26667	6.6	7.3	4.9
ETN181		1998	Early		HapC	0	1	1	5		0	0	0	0	0	0	./.	0	0			k-h		0.029243	0.0176975	-0.014779	0.0580195				61	59	62	62		66.3667	65.1	67	67		27.6	26.3	28.9		7.66667	8.5	9.1	5.4
ETN182		1998	Medium		HapA	1	1	1	3		0	0	0	0	0	0	0	0	0					0.0189673	0.039071			-0.0263126	0.0560074		72	70	75	71		78.1667	78.5	79	77		41.65	51.9	31.4		6.16667	6.8	7	4.7
ETN183		1998	Medium		HapA	1	1	0	3		0	0	0	0	0	0	0	0	0					0.00419324	0.101147			-0.0081716	0.127549		73.3333	70	78	72		71.8667	73.6	73	69		34.55	41.8	27.3		6.16667	6.6	6.6	5.3
ETN184		1998	Late		HapA	0	0	0	2		0	0	0	0	0	0	0	0	0					0.0174687	0.00965265			-0.0321845	0.0262914		83	82	88	79		73.7667	73.3	76	72		30.2	34.5	25.9		6.3	7	6.9	5
ETN186		1998	Early		HapD	1	1	0	8		0	0	0	0	0	0	1	./.	0					0.02722	0.0862673	0.0755789	0.134399				62.6667	61	63	64		74.4333	73.3	76	74		34.8	37.9	31.7		7.03333	7.7	8.4	5
ETN187		1999	Early		HapC	1	1	0	8		0	0	0	0	0	0	1	0	0					0.0351719	0.0490239	-0.0271507	0.0250988				61.3333	60	62	62		67.3667	65.1	68	69		33.65	34.6	32.7		7.1	8	8.4	4.9
ETN188		1999	Early-late		HapC	0	1	1	5		0	0	0	0	0	0	1	0	0					0.0156644	0.111096	-0.0414244	0.171528				69.3333	69	71	68		70.7333	71.2	71	70		32.9	37.4	28.4		7.1	7.8	8.4	5.1
ETN189		1999	Late		HapA	1	1	1	3		0	0	0	0	0	0	0	0	0					0.0121123	0.076942			-0.0193678	0.109796		79.6667	78	84	77		75.4333	76.3	76	74		26.6	32	21.2		6.33333	6.7	7	5.3
ETN192		2000	Early		HapC	1	1	1	7		0	0	0	0	0	0	./.	1	0					0.0394461	0.0404255	0.270413	-0.169038				64.6667	64	66	64		70.5667	70.7	72	69		30.6	31.2	30		6.9	7.3	8.3	5.1
ETN193		2000	Late		HapA	0	1	0	1		0	0	0	0	0	0	0	0	0					0.00528419	0.0897792			-0.0132072	0.115414		89	87	92	88		79.6	87.8	75	76		29.85	35.7	24		6.2	6.7	6.7	5.2
ETN194		2001	Very early		HapC	0	1	0	6		0	0	0	0	0	0	1	0	0					0.0340353	0.0389138	-0.0272766	0.018156				58.3333	59	58	58		73.6	70.8	70	80		29.05	26.9	31.2		7.4	8.4	8.6	5.2
ETN195		2001	Medium-late		HapA	1	1	1	3		0	0	0	0	0	0	0	0	0					0.0066623	0.0834737			-0.0112725	0.120081		77.6667	76	81	76		75.7333	78.2	74	75		32.8	38.7	26.9		6.46667	7	7.1	5.3
ETN197		2002	Very early		HapC	1	1	1	7		0	0	0	0	0	0	1	0	0					0.0286973	0.0706285	-0.0432912	0.0660426				60.6667	60	61	61		75.8667	72.6	75	80		33.85	30.3	37.4		6.96667	8.1	7.9	4.9
ETN198		2002	Medium		HapA	1	1	1	3		0	0	0	0	0	0	0	0	0			ta2		-0.15828	0.0420893			0.156806	0.0213172		74.6667	72	78	74		62.0333	61.1	62	63		37.4	45.2	29.6		6.5	7.6	6.9	5
ETN199		2002	Late		HapA	0	0	0	2		0	0	0	0	0	0	0	0	0					0.000864888	0.0731953			-0.0104568	0.0993175		85	88	87	80		72.2667	72.8	69	75		32.3	37.2	27.4		6.16667	6.8	6.6	5.1
ETN200		2003	Very early		HapC	1	1	0	8		0	0	0	0	0	0	./.	0	0					0.0313341	0.061955	-0.0398999	0.0350266				55.6667	55	55	57		70.8667	63.6	67	82		30.1	24.8	35.4		7.46667	8.5	8.7	5.2
ETN201		2003	Very early		HapC	1	1	0	8		0	0	0	0	0	0	1	0	0					0.0299732	0.0539233	-0.0341124	0.0411794				56.3333	55	57	57		69.0303	67.0909	63	77		26.15	22.3	30		7	7.5	8.3	5.2
ETN202		2003	Early		HapC	1	1	0	8		0	0	0	0	0	0	1	0	0					0.0298262	0.044484	-0.0311529	0.0265295				59.6667	59	60	60		74.3333	78	68	77		32.65	31.4	33.9		7.16667	7.6	8.6	5.3
ETN203		2003	Medium		HapA	1	1	0	3		0	0	0	0	0	0	0	0	1					0.00417243	0.0661935			-0.0180892	0.092007		69.6667	67	73	69		78.7333	80.2	75	81		33.8	33.9	33.7		6.43333	7	7.4	4.9
ETN204		2003	Medium-late		HapA	1	1	0	3		0	0	0	0	0	0	0	0	0			z		0.00921914	0.112653			-0.00698565	0.121079		76	73	80	75		74.6333	74.9	71	78		36	37.2	34.8		6.16667	7	6.3	5.2
ETN205		2003	Late		HapA	0	0	0	2		0	0	0	0	0	0	0	0	0					0.00454872	0.024865			-0.0269864	0.0423018		87.6667	87	90	86		69.6333	72.9	65	71		30.7	31.5	29.9		5.83333	6.3	6.2	5
ETN206		2004	Very early		HapC	1	1	0	8		0	0	0	0	0	0	./.	0	0					0.033883	0.0457418	-0.0436586	0.00494298				56	55	56	57		71.9333	71.8	68	76		29	27	31		7.4	8.1	8.6	5.5
ETN207		2004	Very early		HapC	1	1	0	8		0	0	0	0	0	0	1	0	0					0.0332105	0.0479307	-0.041171	0.0257356				58	55	60	59		74.7333	75.2	70	79		34.1	30.6	37.6		7.06667	7.6	8.2	5.4
ETN208	Akisakari	2004	Medium-late		HapA	1	1	1	3		0	0	0	0	0	0	0	0	0					-0.0257033	0.0636568			0.0172392	0.0739454		74.3333	72	77	74		70.2	69.6	70	71		35.5	35.9	35.1		6	6.5	6.6	4.9
ETN209		2004	Medium-late		HapA	1	1	1	3		0	0	0	0	0	0	1	0	0					0.0118368	0.0957622			-0.0146542	0.126353		74.6667	73	77	74		76.1	76.3	75	77		33.55	37.8	29.3		6.03333	6.6	6.5	5
ETN210		2004	Late		HapA	0	1	0	1		0	0	0	0	0	0	0	0	0					0.00865817	0.0988986			-0.0105449	0.132409		89	87	90	90		81.7333	86.2	75	84		27.35	30.5	24.2		6.7	6.9	7.1	6.1
ETN211		2005	Early		HapD	1	1	0	8		0	0	0	0	0	0	0	./.	0			z		0.0389884	0.0322761	0.369674	-0.12581				62	61	62	63		74.5333	71.6	76	76		27.3	24.7	29.9		7.06667	7.8	7.8	5.6
ETN212		2005	Medium-late		HapA	1	1	0	3		0	0	0	0	0	0	0	0	1			ta2		-0.179643	0.0225295			0.177926	-0.00461001		78.3333	75	82	78		76.1481	76.4444	72	80		31.8	32.2	31.4		5.96667	6.1	6.3	5.5
ETN213		2005	Medium-late		HapA	1	1	1	3		0	0	0	0	0	0	0	0	0					0.00824815	0.0955036			-0.013591	0.131682		75	73	78	74		79.2667	78.8	76	83		31.9	33.4	30.4		6.03333	6.3	6.6	5.2
ETN214		2005	Medium-late		HapA	1	1	1	3		0	0	0	0	0	0	0	0	0					0.00910645	0.0917529			-0.0132142	0.118078		75	72	78	75		75	77	73	75		32.55	34.8	30.3		6.23333	6.5	6.8	5.4
ETN215		2005	Medium-late		HapA	1	1	1	3		0	0	0	0	0	0	1	0	0					0.0125875	0.113241			-0.00950151	0.143871		77.6667	75	82	76		76.9333	75.8	75	80		26.5	27.6	25.4		6.33333	6.5	6.8	5.7
ETN216		2005	Late		HapA	0	0	0	2		0	0	0	0	0	0	0	0	0			ta2		-0.166861	0.0530401			0.171538	0.0323386		85.6667	83	88	86		78.7667	80.3	78	78		27.85	27.4	28.3		5.96667	6.3	6.9	4.7
ETN217		2006	Early		HapD	0	1	0	6		0	0	0	0	1	0	0	0	0			z		0.0371162	0.0240297	0.0961221	0.0662207				62.6667	61	64	63		78.0333	78.1	79	77		36.55	32.1	41		6.76667	7.4	7.5	5.4
ETN218		2006	Medium		HapA	1	1	0	3		0	0	0	0	0	0	0	0	0					0.00345291	0.107516			-0.00220507	0.139365		71.6667	69	75	71		72.7	75.1	72	71		34.4	34.4	34.4		6.23333	6.6	6.8	5.3
ETN219		2006	Medium		HapA	1	1	0	3		0	0	0	0	0	0	0	0	0			ta2		-0.167487	0.0625768			0.17428	0.0350388		73.3333	70	76	74		70.3	70.9	69	71		32.55	33.7	31.4		6.13333	6.5	6.5	5.4
ETN220		2006	Late		HapA	1	1	0	3		0	0	0	0	0	0	0	0	1			ta2		-0.172377	0.0702668			0.180531	0.0469893		78.3333	75	83	77		74.8667	77.6	74	73		28.1	31.7	24.5		6.06667	6.3	6.5	5.4
ETN221		2007	Early		HapD	1	1	0	8		0	0	0	0	0	0	0	1	./.			z		0.0133191	0.0706375	0.117883	0.18614				62.3333	61	62	64		68.1	68.3	70	66		28.65	30.2	27.1		6.86667	7.2	7.9	5.5
ETN222		2007	Medium		HapA	1	1	0	3		0	0	0	0	0	0	0	1	./.			ta2		-0.173832	0.0484002			0.177684	0.0113587		72.3333	70	75	72		75.6667	76	75	76		34	37.5	30.5		6.1	6.4	6.6	5.3
ETN223		2007	Medium-late		HapA	1	1	1	3		0	0	0	0	0	0	0	0	0					0.00322401	0.0976309			-0.00959417	0.130643		77.3333	75	80	77		65.4	68.2	63	65		29.6	28.1	31.1		6.13333	6.1	7	5.3
ETN224		2007	Medium-late		HapA	1	1	1	3		0	0	0	0	0	0	1	0	0					0.00813225	0.0905048			-0.0125381	0.122534		74.3333	72	77	74		65.8667	67.6	65	65		28.15	29.9	26.4		6.16667	6.2	6.7	5.6
ETN225		2007	Late		HapA	1	1	1	3		0	0	0	0	0	0	1	0	0					0.0153199	0.0982527			-0.0178632	0.133815		79.6667	76	84	79		73.8182	74.4545	72	75		30.75	28.8	32.7		6.23333	6.5	6.9	5.3
ETN227		2008	Early-late		HapD	0	1	0	6		0	0	0	0	0	0	0	0	0			z		0.0135897	0.118482	0.0802758	0.252147				67	64	69	68		68.697	67.0909	69	70		34.4	33	35.8		6.43333	7.1	7.4	4.8
ETN228		2008	Medium		HapA	1	1	1	3		0	0	0	0	0	0	0	0	./.					0.0135954	-0.00182927			-0.0344345	0.0242121		74.6667	72	78	74		61.6333	61.9	61	62		29.9	32.8	27		6.23333	6.4	6.7	5.6
ETN229		2008	Medium-late		HapA	1	1	0	3		0	0	0	0	0	0	0	0	1					-0.00142294	0.0673748			-0.00548	0.087881		75.6667	73	80	74		74.4	74.2	74	75		31.8	32.2	31.4		6.16667	6.4	6.6	5.5
ETN230		2008	Medium-late		HapA	1	1	0	3		0	0	0	0	0	0	0	0	./.			ta2		-0.164353	0.0174312			0.167185	-0.00874081		77.3333	74	82	76		76.1667	75.5	77	76		27.4	27.3	27.5		6.2	6.7	6.6	5.3
ETN232		2009	Early		HapC	0	1	0	6		0	0	0	0	0	0	1	0	0					0.0327215	0.0299592	-0.0156581	0.0433968				62	60	62	64		79.5333	76.6	81	81		34.9	31.4	38.4		6.43333	7	7.2	5.1
ETN233		2009	Early-late		HapD	1	0	0	8		0	0	0	0	0	0	0	./.	0			z		0.0106539	0.113862	0.118883	0.215195				65.6667	64	66	67		67.2	65.6	69	67		32.05	32	32.1		6.96667	7.3	7.7	5.9
ETN234		2009	Early-late		HapC	0	1	1	5		0	0	0	0	0	0	./.	0	0			Pi39		0.0299714	0.0366902	-0.01268	0.0700575				67.6667	66	69	68		77.6	77.8	78	77		34.15	37.1	31.2		6.23333	6.7	6.9	5.1
ETN235		2009	Medium		HapC	0	0	1	5		0	0	0	0	0	0	1	0	0			Pi39		0.0139416	0.0847811			-0.0221068	0.117481		74	71	77	74		70.3667	71.1	68	72		28.85	29.8	27.9		6.2	6.4	6.5	5.7
ETN236		2009	Late		HapA	0	1	0	1		0	0	0	0	0	0	0	0	0					0.0150907	0.0581884			-0.0278216	0.0879389		90	87	92	91		74.9667	81.9	69	74		18.2	18.6	17.8		6.5	6.6	7.2	5.7
ETN238		2010	Early		HapD	0	0	0	6		0	0	0	0	0	0	0	1	0			z		0.0246628	0.0625781	0.11406	0.128937				61.6667	60	62	63		76.6333	74.9	77	78		26.8	25.5	28.1		7.33333	7.9	7.8	6.3
ETN239		2010	Early		HapD	1	1	1	7		0	0	0	0	0	0	0	1	0			z		0.0313932	0.0492878	0.137918	0.129639				65.6667	65	65	67		76.9333	76.8	79	75		33.65	34.2	33.1		6.56667	7.3	7.4	5
ETN240		2010	Early-late		HapD	0	1	1	5		0	0	0	0	0	0	0	1	0			z		0.0353304	0.0431408	0.104872	0.087581				67	65	68	68		77.8333	77.5	80	76		33.2	38.8	27.6		6.46667	7.1	7	5.3
ETN241		2010	Early-late		HapD	0	1	0	6		0	0	0	0	0	0	0	1	0			z		0.0181104	0.0912219	0.115058	0.250556				64.3333	63	65	65		68.9333	68.8	70	68		28.7	28.3	29.1		7.1	7.9	7.7	5.7
ETN242		2010	Medium		HapA	1	0	1	4		0	0	0	0	0	1	0	0	0			ta2		-0.171255	0.0304498			0.1727	0.00436508		69	67	71	69		76.6667	78	73	79		35.05	38.6	31.5		6.8	7.4	7.6	5.4
ETN243		2010	Early-late		HapC	1	1	1	7		0	0	0	0	0	0	0	0	0					0.015049	0.0740688	-0.00831457	0.122345				68.3333	66	69	70		68.8667	69.6	68	69		30	31.6	28.4		6.5	6.8	7.5	5.2
ETN244		2010	Early-late		HapC	0	1	1	5		0	0	0	0	0	0	./.	0	0			Pi39		0.0322725	0.0404394	-0.0272408	0.0270223				68.6667	67	71	68		85.3333	87	85	84		29.45	32.9	26		6.53333	6.9	7.4	5.3
ETN245		2010	Medium		HapC	0	1	1	5		0	0	0	0	0	0	1	0	0			Pi39		0.0319152	0.0329943			-0.0453117	0.0598487		72	69	75	72		81.5	83.5	83	78		33.95	38	29.9		6.06667	6.4	6.6	5.2
ETN247		2011	Late		HapA	1	1	0	3		0	0	1	0	0	0	0	0	1					0.0047237	0.0615877			-0.0157475	0.0835764		88.3333	86	90	89		77.3667	79.1	76	77		28.2	34.6	21.8		6.5	7.1	6.9	5.5
ETN248		2012	Early		HapD	1	1	0	8		0	0	0	0	0	0	0	1	0			z		0.0313102	0.0388825	0.08997	0.0812133				61.6667	61	61	63		72.9667	72.9	75	71		30.8	31.7	29.9		6.73333	7.4	7.5	5.3
ETN249		2012	Early		HapC	1	1	1	7		0	0	0	0	0	0	./.	0	0					0.038219	0.0425633	-0.0407534	-0.0045011				65.3333	64	66	66		75.303	74.9091	76	75		30.85	32.4	29.3		6.6	7.1	7.5	5.2
ETN250		2012	Early		HapC	1	1	0	8		0	./.	0	0	0	0	1	0	0			Pi39		0.034614	0.0371612	-0.00133498	0.0235798				63.3333	63	63	64		73.8333	72.5	75	74		32.35	34.2	30.5		6.5	7.1	7.3	5.1
ETN251		2012	Medium		HapA	1	0	1	4		0	0	0	0	0	0	0	0	0			ta2		-0.159332	0.0445649			0.162293	0.0330652		72.3333	70	75	72		68.5333	71.6	68	66		32.15	38	26.3		6.33333	6.7	6.8	5.5
ETN252		2013	Very early		HapD	1	1	0	8		0	./.	0	0	0	0	0	0	0			k		0.034218	0.0196897	0.0745676	0.0802822				57.3333	55	59	58		71.9667	71.9	71	73		31.2	31.2	31.2		6.93333	7.2	7.8	5.8
ETN253		2013	Early		HapC	1	1	./.	7		0	./.	0	0	0	0	0	0	0					0.0223473	0.0370583	0.00916268	0.0820907				62.3333	63	62	62		74.6667	76	75	73		30.15	31.3	29		6.86667	7.2	8	5.4
ETN254		2013	Early		HapA	0	1	0	1		0	0	0	1	0	0	0	1	0			k		0.00907995	0.0655248	-0.00704469	0.184436				64.3333	63	66	64		73.1333	73.4	76	70		30.95	34.6	27.3		6.73333	7.3	7.4	5.5
ETN255		2013	Late		HapA	0	1	1	1		0	0	0	0	0	0	0	0	0					0.0071195	0.0939291			-0.0107334	0.126281		90.3333	88	93	90		78.2667	83.8	79	72		20.85	27.4	14.3		6.36667	6.6	6.7	5.8
ETN256		2014	Early		HapC	1	1	0	8		0	0	0	0	1	0	0	0	0					0.0344539	0.0170134	0.037964	0.0106195				61	60	62	61		70.6	69.8	71	71		28.5	26.8	30.2		6.83333	7.5	7.6	5.4
ETN257		2015	Early		HapD	1	0	0	8		0	0	0	0	0	0	0	1	0			ta2		-0.160046	0.0828884	0.11884	0.236149				63.6667	62	65	64		66.7667	67.3	69	64		29.6	31.9	27.3		6.8	7.4	7.2	5.8
ETN258		2015	Medium		HapC	0	1	1	5		0	0	0	0	0	0	./.	0	0			Pi39		0.0210747	0.079759			-0.0300524	0.108659		75	73	78	74		69.9667	70.9	71	68		33.7	41.2	26.2		5.9	6.1	6.2	5.4
ETN259		2015	Late		HapA	1	1	1	3		0	0	0	0	0	0	0	0	./.			Pi39		0.00117794	0.0613025			-0.0120626	0.0886029		85.6667	84	88	85		76.5	77.5	78	74		23.05	26.6	19.5		6.2	6.6	6.7	5.3
ETN290		2016	Medium-late		HapA	1	1	0	3		0	./.	0	./.	0	0	0	1	1			ta2		-0.137807	0.0545048			0.141837	0.0247113		75.6667	73	80	74		76.8333	76.5	78	76		33.05	36.4	29.7		6.33333	6.6	6.7	5.7
ETN291	Ichihomare	2016	Medium-late		HapA	1	0	1	4		0	./.	0	0	0	0	0	0	0			ta2		-0.160287	0.0461099			0.166029	0.0260694		78.3333	77	80	78		75.1333	74.4	77	74		29.4	36.2	22.6		6.3	6.8	6.7	5.4
ETN292		2016	Medium-late		HapA	1	1	1	3		0	0	0	0	0	0	0	0	1			ta2		-0.163123	0.0306419			0.163369	0.00136435		81.6667	80	84	81		78.0667	77.2	81	76		28.05	30.5	25.6		6.23333	6.6	6.6	5.5
ETN293		2016	Medium-late		HapA	1	1	1	3		0	0	0	0	0	0	0	0	1			ta2		-0.169625	0.0441413			0.173982	0.0157251		84.3333	83	87	83		72.9667	72.9	75	71		25	27.4	22.6		6.03333	6.6	6.4	5.1
ETN294		2017	Early		HapC	1	1	0	8		0	0	0	0	0	0	0	0	./.					0.0107911	0.0446938	0.00704972	0.0877174				61.6667	60	62	63		80.5152	77.5455	82	82		31.8	33.1	30.5		6.26667	6.8	7.3	4.7
ETN299		2018	Early		HapC	1	1	1	7		0	./.	0	0	0	0	./.	0	0					0.0320335	0.0437635	-0.0052429	0.0816876				62.3333	61	62	64		74.5333	73.6	75	75		31.4	34.9	27.9		6.73333	7.2	7.1	5.9
ETN301		2019	Early		HapC	1	1	0	8		0	./.	0	0	0	0	0	1	0			zt,Pi39		0.0335416	0.0247821	0.310258	-0.167584				62.6667	62	63	63		71.9333	70.8	74	71		28.2	29.3	27.1		7.1	7.8	7.5	6
ETN302		2019	Late		HapA	1	1	1	3		0	0	0	0	0	0	0	0	0			ta2		-0.166471	0.0335277			0.16669	0.0100716		83.3333	82	87	81		77.1667	73.5	81	77		29.55	37	22.1		6.23333	6.5	6.5	5.7
ETN303		2019	Late		HapA	1	1	1	3		0	0	0	0	0	0	0	0	0					0.00743192	0.0888108			-0.0144241	0.123882		83	81	87	81		74	74	76	72		23.55	28.1	19		6.2	6.4	6.6	5.6
ETN304		2019	Late		HapA	0	0	1	2		0	./.	0	0	0	0	0	0	0			Pi39		0.00903942	0.0976326			-0.0118929	0.124913		90.3333	87	93	91		80.8	84.4	81	77		27.55	35.8	19.3		6.2	6.5	6.6	5.5
ETN305	Shine Pearl	2019	Medium		HapA	1	1	0	3		0	./.	0	0	0	0	0	0	0					0.00789652	0.0977245			-0.0104701	0.11813		73.6667	71	77	73		69.5	68.5	76	64		34.35	40.6	28.1		6.23333	6.7	6.7	5.3
1) 0: Reference allele (Nipponbare allele), 1: Alternative allele, ./.: not available.
2) NA: not available.
3) Heading classification is cited from the breeding reports.
4) Classified by haplotypes combination of Hd1, Hd16, Hd17, Hd18, as shown in Figure 5 and Figure S13.
[truncated: 7 more columns]

## Sheet: Sheet1
	Peak 1	Peak 4	Peak 5
	137864	60970.4	36264.9
Line	.	.	.
name	.	.	.
ETN216	-1	-1	-1
ETN130	-1	-1	-1
ETN199	-1	-1	-1
ETN205	-1	-1	-1
ETN184	-1	-1	-1
ETN123	-1	-1	-1
ETN115	-1	-1	-1
ETN086	-1	-1	-1
ETN099	-1	-1	-1
ETN012	-1	-1	-1
ETN029	-1	-1	-1
ETN117	-1	-1	-1
ETN122	-1	-1	-1
ETN089	-1	-1	-1
ETN075	-1	-1	-1
ETN193	-1	-1	-1
ETN174	-1	-1	-1
ETN210	-1	-1	-1
ETN236	-1	-1	-1
ETN016	-1	-1	-1
ETN023	-1	-1	-1
ETN018	-1	-1	-1
ETN008	-1	-1	-1
ETN219	-1	-1	-1
ETN165	-1	-1	-1
ETN218	-1	-1	-1
ETN183	-1	-1	-1
ETN172	-1	-1	-1
ETN204	-1	-1	-1
ETN177	-1	-1	-1
ETN017	-1	-1	-1
ETN157	-1	-1	-1
ETN124	-1	-1	-1
ETN069	-1	-1	-1
ETN153	-1	-1	-1
ETN032	-1	-1	-1
ETN043	-1	-1	-1
ETN091	-1	-1	-1
ETN128	-1	-1	-1
ETN151	-1	-1	-1
ETN251	-1	-1	-1
ETN255	-1	-1	-1
ETN110	-1	-1	-1
ETN154	-1	-1	-1
ETN170	-1	-1	-1
ETN173	-1	-1	-1
ETN182	-1	-1	-1
ETN189	-1	-1	-1
ETN195	-1	-1	-1
ETN198	-1	-1	-1
ETN208	-1	-1	-1
ETN213	-1	-1	-1
ETN214	-1	-1	-1
ETN223	-1	-1	-1
ETN302	-1	-1	-1
ETN303	-1	-1	-1
ETN030	-1	-1	-1
ETN048	-1	-1	-1
ETN143	-1	-1	-1
ETN161	-1	-1	-1
ETN068	-1	-1	-1
ETN001	-1	-1	-1
ETN002	-1	-1	-1
ETN020	-1	-1	-1
ETN021	-1	-1	-1
ETN046	-1	-1	-1
ETN166	-1	-1	-1
ETN077	-1	-1	-1
ETN094	-1	-1	-1
ETN097	-1	-1	-1
ETN126	-1	-1	-1
ETN139	-1	-1	-1
ETN159	-1	-1	-1
ETN024	-1	-1	-1
ETN085	-1	-1	-1
ETN056	-1	-1	-1
ETN305	-1	-1	-1
ETN304	-1	-1	-1
ETN291	-1	-1	-1
ETN041	-1	-1	-1
ETN055	-1	-1	-1
ETN052	-1	-1	-1
ETN057	-1	-1	-1
ETN015	-1	-1	-1
ETN027	-1	-1	-1
ETN042	-1	-1	-1
ETN007	-1	-1	-1
ETN160	-1	-1	-1
ETN031	-1	-1	-1
ETN242	-1	-1	-1
ETN051	-1	-1	-1
ETN135	1	-1	-1
ETN133	1	-1	-1
ETN209	1	-1	-1
ETN215	1	-1	-1
ETN224	1	-1	-1
ETN225	1	-1	-1
ETN155	1	-1	-1
ETN090	-1	1	-1
ETN083	-1	1	-1
ETN050	-1	1	-1
ETN254	-1	1	-1
ETN019	-1	NA	-1
ETN084	-1	NA	-1
ETN034	-1	NA	-1
ETN098	-1	-1	1
ETN114	-1	-1	1
ETN148	-1	-1	1
ETN105	-1	-1	1
ETN100	-1	-1	1
ETN076	-1	-1	1
ETN092	-1	-1	1
ETN203	-1	-1	1
ETN212	-1	-1	1
ETN220	-1	-1	1
ETN229	-1	-1	1
ETN180	-1	-1	1
ETN292	-1	-1	1
ETN293	-1	-1	1
ETN070	-1	-1	1
ETN132	-1	-1	1
ETN004	-1	-1	1
ETN022	-1	-1	1
ETN109	-1	-1	1
ETN118	-1	-1	1
ETN131	-1	-1	1
ETN178	-1	-1	1
ETN078	-1	-1	1
ETN025	-1	-1	1
ETN247	-1	-1	1
ETN290	-1	1	1
ETN179	-1	-1	NA
ETN010	-1	-1	NA
ETN011	-1	-1	NA
ETN176	-1	-1	NA
ETN005	-1	-1	NA
ETN230	-1	-1	NA
ETN093	-1	-1	NA
ETN071	-1	-1	NA
ETN228	-1	-1	NA
ETN259	-1	-1	NA
ETN049	-1	-1	NA
ETN152	1	-1	NA
ETN222	-1	1	NA
ETN129	-1	-1	-1
ETN066	-1	-1	-1
ETN013	-1	-1	-1
ETN037	-1	-1	-1
ETN040	-1	-1	-1
ETN127	-1	-1	-1
ETN141	-1	-1	-1
ETN125	-1	-1	-1
ETN138	-1	-1	-1
ETN142	-1	-1	-1
ETN145	-1	-1	-1
ETN149	-1	-1	-1
ETN164	-1	-1	-1
ETN169	-1	-1	-1
ETN014	-1	-1	-1
ETN058	-1	-1	-1
ETN059	-1	-1	-1
ETN107	-1	-1	-1
ETN102	-1	-1	-1
ETN243	-1	-1	-1
ETN253	-1	-1	-1
ETN038	-1	-1	-1
ETN045	-1	-1	-1
ETN104	-1	-1	-1
ETN111	-1	-1	-1
ETN006	-1	-1	-1
ETN039	-1	-1	-1
ETN081	-1	-1	-1
ETN121	-1	-1	-1
ETN060	-1	-1	-1
ETN061	-1	-1	-1
ETN062	-1	-1	-1
ETN063	-1	-1	-1
ETN256	-1	-1	-1
ETN112	-1	-1	-1
ETN116	-1	-1	-1
ETN054	-1	-1	-1
ETN067	-1	-1	-1
ETN235	1	-1	-1
ETN088	1	-1	-1
ETN101	1	-1	-1
ETN103	1	-1	-1
ETN136	1	-1	-1
ETN137	1	-1	-1
ETN194	1	-1	-1
ETN232	1	-1	-1
ETN188	1	-1	-1
ETN245	1	-1	-1
ETN147	1	-1	-1
ETN158	1	-1	-1
ETN162	1	-1	-1
ETN187	1	-1	-1
ETN201	1	-1	-1
ETN202	1	-1	-1
ETN207	1	-1	-1
ETN197	1	-1	-1
ETN250	1	-1	-1
ETN072	1	-1	-1
ETN073	1	-1	-1
ETN080	1	-1	-1
ETN044	1	-1	-1
ETN047	1	-1	-1
ETN079	NA	-1	-1
ETN134	NA	-1	-1
ETN168	NA	-1	-1
ETN181	NA	-1	-1
ETN234	NA	-1	-1
ETN244	NA	-1	-1
ETN258	NA	-1	-1
ETN140	NA	-1	-1
ETN200	NA	-1	-1
ETN206	NA	-1	-1
ETN249	NA	-1	-1
ETN299	NA	-1	-1
ETN119	NA	-1	-1
ETN120	NA	-1	-1
ETN150	NA	-1	-1
ETN301	-1	1	-1
ETN036	-1	1	-1
ETN095	NA	1	-1
ETN192	NA	1	-1
ETN087	NA	1	-1
ETN156	-1	NA	-1
ETN028	-1	NA	-1
ETN065	-1	NA	-1
ETN113	-1	-1	1
ETN106	-1	-1	1
ETN074	-1	-1	1
ETN294	-1	-1	NA
ETN082	-1	-1	NA
ETN227	-1	-1	-1
ETN252	-1	-1	-1
ETN217	-1	-1	-1
ETN163	NA	-1	-1
ETN238	-1	1	-1
ETN257	-1	1	-1
ETN096	-1	1	-1
ETN171	-1	1	-1
ETN175	-1	1	-1
ETN241	-1	1	-1
ETN240	-1	1	-1
ETN248	-1	1	-1
ETN239	-1	1	-1
ETN233	-1	NA	-1
ETN146	-1	NA	-1
ETN211	-1	NA	-1
ETN186	1	NA	-1
ETN221	-1	1	NA

## Sheet: Table S2
Table S2. DNA polymorphisms of the 22 HD genes.
Chr	GeneName	Pos	Ref	Alt
Chr1	HESO1	36355847	G	A
Chr1	OsMADS51	40344413	ACACCACCACACACACG	A
Chr1	OsMADS51	40363925	GAGGA	G
Chr2	OsCOL4	23990288	C	A
Chr2	OsCOL4	23991055	GTGCA	G
Chr2	DTH2	30096330	A	G
Chr3	Ehd4	718648	A	T
Chr3	Ef-cd	1257892	TGGGACAAATCCTGAGAGTTAAAAGTTGTTATATTTTAA	TAG
Chr3	OsSOC1/DTH3/MADS50	1270327	T	C
Chr3	MIR528	1666408	A	ACTCGT
Chr3	Hd6	31512460	A	T
Chr3	Hd16	33001571	G	C
Chr3	Hd16	33002789	G	A
Chr6	Hd17/ELF3/EF7	2235191	A	G
Chr6	RFT1	2928178	G	A
Chr6	Hd3a	2940130	A	T
Chr6	Hd3a	2942292	C	A
Chr6	Hd1（＋36bp）	9336861	C	CCCGCTCGCCAGGCGCCACCAGCGCGTCCCCGTCGCG
Chr6	Hd1	9337101	CG	C
Chr6	Hd1	9337217	AGAAG	A
Chr6	Hd1（Δ43bp）	9337236	TGTGGTACCTTCACAGATCACAATGCTGAGTGAGCAGCAGCATA	T
Chr6	Hd1	9337239	G	GGTTAT
Chr6	Hd1（Δ2bp）	9338004	CTT	C
Chr6	Hd1	9338220	CAAGA	C
Chr6	Hd1	9338243	C	T
Chr7	Ghd7	9152488	C	G
Chr7	Ghd7/Hd4	9152558	G	T
Chr7	Ghd7/Hd4	9154394	C	G
Chr7	Ghd7/Hd4	9154489	G	C
Chr7	Ghd7/Hd4	9154664	C	A
Chr7	Hd2/OsPRR37/Ghd7.1	29623435	C	G
Chr7	Hd2/OsPRR37/Ghd7.1	29623803	G	A
Chr7	Hd2/OsPRR37/Ghd7.1	29627357	AGAACGTTG	A
Chr7	Hd2/OsPRR37/Ghd7.1	29628481	T	C
Chr7	Hd2/OsPRR37/Ghd7.1	29628484	C	T
Chr7	Hd2/OsPRR37/Ghd7.1	29628500	T	C
Chr7	Hd2/OsPRR37/Ghd7.1	29628529	C	T
Chr8	Hd18	2388554	T	C
Chr8	Ghd8/Hd5/DTH8	4332836	A	ATGCCC
Chr8	Ghd8/Hd5/DTH8	4333871	A	C
Chr8	Ghd8/Hd5/DTH8	4333948	G	GTGTAGAGCGCGACA
Chr8	Ghd8/Hd5/DTH8	4334281	GGCCTTCTC	G
Chr8	Ghd8/Hd5/DTH8	4334416	CT	C
Chr8	Ghd8/Hd5/DTH8	4334626	CCCGCAGCCGCCGCCGCCAG	C
Chr10	Ehd1	17076177	T	C
Chr10	Ehd1	17076252	T	A
Chr10	Ehd1	17077589	C	T
Chr10	Ehd1	17077751	A	G
Chr10	OsMADS56	20872491	A	AT
Chr11	RCN1	2453109	C	A
Chr11	RCN1	2454121	C	T
Chr11	GATA28	4433136	G	GGCGGCGTCGTCGTCGTCT
Chr11	GATA28	4432786	C	A

## Sheet: Table　S3
	Table S3. Matrix of the phi coefficients between six heading genes in the overall ETN population.
		Hd1		Hd2		Hd6		Hd16		Hd17		Hd18
	Hd1	1
	Hd2	0.3062	***	1
	Hd6	-0.0765		-0.1964	*	1
	Hd16	-0.0229		-0.1038		0.2806	***	1
	Hd17	0.1466		-0.0059		0.3767	***	0.2389	**	1
	Hd18	0.1411		0.1318		-0.1054		0.0272		-0.0447		1
	*, **, *** shows Adjusted p-values by Holm's method <0.05, <0.01, <0.001, respectively.

## Sheet: Table S4
	Table S4. Matrix of the phi coefficients between five heading genes in the Hd1 non-functional population.
		Hd2		Hd6		Hd16		Hd17		Hd18
	Hd2	1
	Hd6	-0.2361		1
	Hd16	-0.0792		0.2871	*	1
	Hd17	-0.0782		0.542	***	0.0097		1
	Hd18	0.1148		-0.1875		-0.1892		-0.1846		1
	*, **, *** shows Adjusted p-values by Holm's method <0.05, <0.01, <0.001, respectively.

## Sheet: Table　S5
	Table S5. Matrix of the phi coefficients between five heading genes in the Hd1 functional population.
		Hd2		Hd6		Hd16		Hd17		Hd18
	Hd2	1
	Hd6	-0.0942		1
	Hd16	-0.1738		0.2754	**	1
	Hd17	-0.031		0.2796	**	0.4046	***	1
	Hd18	0.0744		-0.0063		0.2096		0.0191		1
	*, **, *** shows Adjusted p-values by Holm's method <0.05, <0.01, <0.001, respectively.

## Sheet: Table S6
	Table S6. List of Japanese landraces and foreing starains with Hd16(E).
		Variety name	Origin	ID-1	ID
	Japanese landraces	Kamenoo	Yamagata	NAR033	JP9866
		Sekiyama	Iwate	NAR058	JP5543
		Moritawase	Yamagata	NAR101	JP37730
		Moritawase	Yamagata	UNK002	UNK002
	Foreign strains	TIMICH108	Romania	IRIS 313-8148	IRGC 122267
		DECHANGBYEO	South Korea	IRIS 313-11689	IRGC 128275
		Heibiao	China	B001	IRGC 135900

## Sheet: Table S7
Table S7. Allele Frequencies:
Populations	Population Size	Frequency of G(primary allele)	Frequency of A(secondary allele)	Frequency of N	Frequency of DEL
All	4726	0.988	0.003	0.0095	0
All Indica	2759	0.999	0	0.0011	0
All Japonica	1512	0.965	0.008	0.0271	0
Aus	269	1	0	0	0
Indica I	595	0.998	0	0.0017	0
Indica II	465	0.998	0	0.0022	0
Indica III	913	1	0	0	0
Indica Intermediate	786	0.999	0	0.0013	0
Temperate Japonica	767	0.939	0.016	0.0456	0
Tropical Japonica	504	0.994	0	0.006	0
Japonica Intermediate	241	0.988	0	0.0124	0
VI/Aromatic	96	1	0	0	0
Intermediate	90	0.978	0.011	0.0111	0
Rice Variation Map v2.0 provides curated information of 17,397,026 genomic variations (including 14,541,446 SNPs and 2,855,580 small INDELs ) from sequencing data of 4,726 rice accessions.
Variant ID: vg0333002789 (JBrowse)	Variation Type: SNP
Chromosome: chr03	Position: 33002789
Reference Allele: G	Alternative Allele: A
Primary Allele: G	Secondary Allele: A
